# Supplementary material for: Separation of Short-Chain Fatty Acids from Primary Sludge into a Particle-Free Permeate by Coupling Chamber Filter-Press and Cross-Flow Microfiltration: Optimization, Semi-Continuous Operation, and Evaluation
Source: Membranes (Basel). 2025 Jan 11;15(1):22. doi: 10.3390/membranes15010022 (PMC11766653; doi:10.3390/membranes15010022)
Supplement: Supplementary file 1 [file membranes-15-00022-s001.zip]

Archive with 1 entries (1 files):
- membranes-3394837-supplementary.pdf
